# Supplementary material for: Supramolecular Rings as Building Blocks for Stimuli-Responsive Materials
Source: Gels. 2022 Jun 3;8(6):350. doi: 10.3390/gels8060350 (PMC9222365; doi:10.3390/gels8060350)
Supplement: Supplementary file 1 [file gels-08-00350-s001.zip]

Archive with 1 entries (1 files):
- gels-1730950-supplementary.pdf
